# Supplementary material for: A sodium channel mutant removes fast inactivation with the inactivation particle bound
Source: J Gen Physiol. 2024 Nov 27;157(1):e202413667. doi: 10.1085/jgp.202413667 (PMC11602646; doi:10.1085/jgp.202413667)
Supplement: Data S1 — contains data underlying the figures. [file jgp_202413667_datas1.xlsx]

## Sheet: Fgiure 1E
Voltage (mV)	WT						IQM						CW
-80	-0.0059	-0.00468	0.00842	-0.00454	0.0111	-0.00331	0.00807	0.00385	-0.00601	0.00967	-0.0039	-0.00581	0.0124	-0.00989	-0.0119	0.0155	0.0101	0.0117
-75	-0.00661	-0.00495	0.0077	-0.00465	0.0104	0.0044	0.0085	0.00391	-0.0052	-0.0131	0.00457	-0.00535	0.0154	0.011	0.00857	0.0132	-0.0109	0.0138
-70	-0.0057	-0.00633	-0.0088	-0.00631	0.013	0.00406	-0.00988	0.00454	0.00576	-0.0126	0.00491	-0.00525	0.0158	0.0111	-0.0117	0.0156	-0.0105	-0.012
-65	0.00669	-0.00747	-0.00915	-0.00601	0.0132	-0.0054	0.0104	0.00551	0.00781	-0.015	0.00581	0.0053	0.0162	0.0141	0.0141	-0.0161	0.0149	-0.0153
-60	0.00758	-0.00778	-0.0128	0.00595	-0.0131	0.00423	0.0105	0.00591	0.00695	0.0121	-0.00451	-0.00764	0.0209	0.0143	0.0164	0.0188	0.0134	0.0209
-55	-0.00819	-0.00916	0.0111	0.00623	-0.0147	-0.00595	-0.0143	0.00888	-0.00878	0.0154	-0.00481	0.00666	0.0255	0.0172	-0.0134	-0.0258	0.0163	0.0225
-50	-0.00802	0.00839	0.0119	0.00869	0.0148	0.00538	-0.0146	0.0125	0.0101	0.0173	0.00505	0.0089	0.0334	0.0239	0.0288	0.0236	0.0188	0.0295
-45	-0.00929	0.015	0.0194	0.0115	-0.0147	0.0072	-0.0116	0.0284	0.0173	-0.017	-0.00733	0.0105	0.0431	0.0388	0.043	0.0225	-0.0154	0.0453
-40	0.0128	0.047	0.035	0.0318	0.0213	0.00928	0.0581	0.0761	0.0393	0.0425	-0.00606	0.0209	0.0645	0.0573	0.0679	-0.0239	0.0355	0.0834
-35	0.0284	0.272	0.141	0.131	0.0449	0.021	0.178	0.198	0.11	0.132	0.0138	0.0619	0.107	0.106	0.115	0.0395	0.055	0.19
-30	0.105	0.387	0.289	0.241	0.184	0.0618	0.37	0.359	0.263	0.273	0.0305	0.222	0.202	0.187	0.186	0.0929	0.109	0.355
-25	0.234	0.501	0.428	0.343	0.312	0.153	0.548	0.494	0.427	0.411	0.1	0.376	0.339	0.3	0.288	0.291	0.224	0.475
-20	0.377	0.613	0.557	0.446	0.438	0.275	0.688	0.605	0.563	0.536	0.252	0.522	0.45	0.424	0.408	0.528	0.362	0.584
-15	0.514	0.692	0.667	0.552	0.555	0.41	0.804	0.685	0.659	0.634	0.409	0.653	0.553	0.566	0.543	0.71	0.488	0.679
-10	0.632	0.792	0.763	0.642	0.651	0.538	0.916	0.732	0.738	0.72	0.558	0.747	0.669	0.701	0.708	0.862	0.648	0.785
-5	0.744	0.856	0.851	0.733	0.726	0.653		0.787	0.817	0.828	0.686	0.834	0.773	0.914		1	0.785	0.91
0	0.884	0.883	0.96	0.831	0.828	0.744	1				0.779	0.932	0.958		0.942		1
5		0.968		1	0.898	0.837	0.975	0.967	0.984	1	0.881			0.928	0.933			1
10	0.961		0.991	0.92			0.992	0.959	0.967	0.947		1	1	0.944	0.962	0.985	0.995	0.951
15	0.967	1	0.988	0.922	1	0.945	0.993	0.964	0.979	0.94	0.948	0.977	0.934	0.949	0.981	0.968	0.982	0.923
20	0.99	0.991	1	0.948	0.929	0.965	0.988	0.966	0.985	0.942	0.957	0.976	0.917	0.964	0.988	0.998	0.959	0.94
25	1	0.975	0.989	0.956	0.934	0.987	0.991	0.976	0.991	0.943	0.971	0.967	0.909	0.982	0.999	0.983	0.972	0.942
30	0.997	0.965	0.983	0.956	0.919	0.99	0.988	0.986	1	0.938	0.99	0.958	0.91	0.992	1	0.994	0.967	0.951
35	0.988	0.952	0.975	0.958	0.914	0.997	0.986	0.99	0.997	0.935	0.993	0.95	0.903	0.999	0.987	0.992	0.956	0.95
40	0.98	0.944	0.965	0.947	0.914	1	0.976	0.992	0.993	0.934	1	0.931	0.903	1	0.981	0.966	0.953	0.947

## Sheet: Figure 1G
Voltage (mV)	WT (ms)							IQM (ms)							CW (ms)
-60	1.66269	1.80054	1.26965	1.58921	0.824872	0.773819									12.9928	8.36954	7.34569	9.70362	10.3395	6.70504	9.26822
-65	1.27927	1.41814	0.99871	1.33627	0.691926	0.621043									11.6069	7.57707	7.33295	9.42161	9.8934	5.86001	8.82927
-70	1.01476	1.15276	0.804604	1.14436	0.600518	0.510823									9.97162	6.39384	6.6817	8.47557	8.9858	4.6637	7.78651
-75	0.821939	0.976939	0.66627	1.01136	0.532507	0.424906									8.3694	5.20476	5.53688	7.02528	7.76643	3.5381	6.51439
-80	0.680616	0.853424	0.568712	0.905418	0.482097	0.362893									7.0112	4.19871	4.3941	5.59403	6.51912	2.65813	5.25334
-85	0.585087	0.765589	0.504621	0.848463	0.43914	0.314061									5.89788	3.414	3.44082	4.40644	5.43945	2.00547	4.32538
-90	0.51803	0.702894	0.466447	0.791824	0.405678	0.276779									5.00275	2.83683	2.70446	3.52937	4.52164	1.5295	3.61118
-95	0.466767	0.660848	0.448557	0.768531	0.382318	0.252559									4.26084	2.41896	2.1748	2.82059	3.78967	1.15965	3.05983
-100	0.45567	0.637457	0.444091	0.746742	0.373072	0.234037									3.64973	2.11386	1.75778	2.39727	3.17114	0.933779	2.60801
-105	0.450847	0.61545	0.444561	0.744562	0.352651	0.21862									3.13875	1.88912	1.48443	1.99284	2.68252	0.771309	2.22808
-110	0.431329	0.600317	0.446036	0.711641	0.3462	0.210654									2.68909	1.71123	1.27185	1.86197	2.28725	0.643243	1.94806
-115	0.409153	0.577702	0.455721	0.730854	0.33179	0.201909									2.29276	1.56064	1.11117	1.66392	1.95906	0.597381	1.64382
-120	0.392352	0.577242	0.451423	0.720868	0.326776	0.20204									1.95015	1.42794	0.966314	1.52994	1.67216	0.598612	1.43242
-125	0.374516	0.562747	0.442136	0.69271	0.316543	0.201273									1.64998	1.30541	0.883241	1.41798	1.4288	0.609849	1.24577
-130	0.360329	0.547186	0.436679	0.68933	0.319255	0.20187									1.29537	1.19387	0.807114	1.35441	1.21899	0.60957	1.09399
-135	0.347005	0.546201	0.423016	0.690165	0.311452	0.202825									1.05463	1.09777	0.767073	1.38977	1.03002	0.706431	0.954453
-140
-135								0.660553	0.75408	0.416371	0.357967	0.481484	0.423864
-130								0.672362	0.730691	0.427729	0.352234	0.484153	0.405291
-125								0.68105	0.681117	0.426464	0.355705	0.485464	0.381686
-120								0.689044	0.630373	0.438927	0.362969	0.480037	0.363883
-115								0.688421	0.594657	0.454281	0.382304	0.489511	0.347706
-110								0.690616	0.584338	0.468768	0.406015	0.504847	0.334315
-105								0.689098	0.594897	0.494588	0.437293	0.521465	0.330478
-100								0.686415	0.621772	0.522671	0.474493	0.544137	0.330772
-95								0.690393	0.663529	0.556992	0.521737	0.574786	0.337577
-90								0.695011	0.732282	0.604194	0.576943	0.61258	0.353734
-85								0.707879	0.812649	0.659303	0.64739	0.65695	0.374298
-80								0.730718	0.911274	0.725788	0.727289	0.707883	0.402376
-75								0.767055	1.02153	0.804348	0.817036	0.773292	0.440196
-70								0.817674	1.16508	0.899724	0.928543	0.845139	0.487398
-65								0.892266	1.34954	1.01707	1.06476	0.935982	0.545053
-60								1.00231	1.50883	1.1507	1.22671	1.00634	0.658737

## Sheet: Figure 2C
Voltage (mV)	Before ATX					After ATX
-90	0.000105	0.000222	-4.89e-05	0.000955		-0.000146	-0.000615	-0.000473	-2.97e-05
-85	-0.000311	5.3e-05	-0.00126	0.000855		-0.000237	-0.00146	0.00181	0.000313
-80	0.00021	-0.00124	0.0023	-0.000323		0.000467	-0.000176	-0.00124	-0.000465
-75	0.000351	-0.000945	0.000323	-6.85e-05		-0.000462	-0.00327	-0.0026	-0.000106
-70	-0.00186	-0.00332	-0.0013	-0.00062		-0.00147	0.00104	0.00127	-0.000377
-65	0.000238	-0.00263	0.000963	-0.000469		-0.00231	0.000206	0.0019	-0.000202
-60	0.000842	-0.00227	0.00102	-0.000714		0.00199	-0.0029	0.00265	-0.000697
-55	0.0051	0.00104	-0.000592	0.00168		0.00416	0.00274	0.00393	-0.00085
-50	0.0104	0.0021	0.00345	0.000198		0.0219	0.00474	0.00376	0.0034
-45	0.0479	0.0222	0.01	0.00504		0.0784	0.0297	0.0176	0.0368
-40	0.231	0.0688	0.0367	0.0271		0.299	0.128	0.0902	0.604
-35	0.519	0.244	0.273	0.389		0.577	0.403	0.53	0.773
-30	0.664	0.391	0.446	0.543		0.719	0.554	0.758	0.938
-25	0.917	0.462	0.539	0.638		0.8	0.706	0.871	0.993
-20	0.903	0.593	0.598	0.672		0.815	0.8	0.909	0.999
-15	0.916	0.638	0.62	0.689		0.833	0.842	0.931	0.994
-10	0.943	0.681	0.657	0.701		0.861	0.884	0.953	0.989
-5	0.964	0.714	0.651	0.731		0.88	0.911	0.956	0.993
0	0.968	0.749	0.69	0.714		0.894	0.941	0.945	0.979
5	0.981	0.765	0.701	0.751		0.901	0.954
10	0.989	0.787	0.663	0.702		0.91	0.97	0.998	0.99
15	0.992	0.807	0.67	0.749		0.916	0.977	1	0.99
20	0.998	0.821	0.687	0.757		0.919	0.99	0.98	0.993
25	1	0.833	0.683	0.761		0.92	0.993	0.974	0.997
30	0.999	0.842	0.696	0.771		0.923	0.998	0.962	1
35	1	0.846	0.683	0.768		0.924	1	0.957	0.996
40	0.995	0.845	0.685	0.769		0.922	0.991	0.959	0.994
45	0.994	0.843	0.681	0.768		0.92	0.985	0.94	0.995
50	0.988	0.839	0.678	0.767		0.919	0.978	0.934	0.992
55	0.981	0.832	0.671	0.763		0.915	0.965	0.922	0.984
60	0.973	0.816	0.654	0.756		0.91	0.95	0.907	0.98

## Sheet: Figure 2D
Voltage (mV)	Before ATX					After ATX
-100	0.000647	0.001	0.00118	0.00331	0	0.0024	-0.000249	0.00166	0.00269	0.00301
-95	0.00164	0.000324	0.00191	0.00257	0	0.0025	5.27e-05	0.00149	0.00306	0.00206
-90	0.00118	0.000797	0.00154	0.00142	-0.00241	0.00094	-0.00207	0.00265	0.00299	0.00166
-85	0.00124	0.000603	0.00113	0.000609	-0.00411	0.0024	-0.000477	0.00168	0.00276	0.00185
-80	0.00077	0.000954	0.0017	0.00421	-0.00423	0.00249	0.000383	0.00436	0.0036	0.00134
-75	0.00043	9.12e-05	0.0011	0.00262	-0.00434	0.00503	6.87e-05	0.00343	0.00309	0.00336
-70	0.00176	0.000521	0.00136	0.00396	-0.00302	0.00459	0.0084	0.0111	0.00592	0.00541
-65	0.0018	0.00205	0.00413	0.00486	0.00021	0.00921	0.0348	0.0252	0.0103	0.00638
-60	0.0055	0.00609	0.00784	0.00718	-0.000689	0.0398	0.274	0.102	0.0286	0.0225
-55	0.00981	0.0127	0.0176	0.0115	0.00447	0.296	0.467	0.375	0.106	0.0596
-50	0.026	0.0307	0.0395	0.0221	0.0175	0.475	0.646	0.688	0.431	0.178
-45	0.0726	0.0818	0.109	0.0434	0.0495	0.61	0.784	0.798	0.709	0.577
-40	0.186	0.139	0.175	0.111	0.313	0.731	0.86	0.848	0.821	0.828
-35	0.27	0.195	0.252	0.186	0.55	0.817	0.897	0.87	0.879	0.887
-30	0.345	0.254	0.347	0.256	0.675	0.873	0.906	0.893	0.91	0.915
-25	0.423	0.309	0.43	0.319	0.724	0.914	0.928	0.911	0.934	0.93
-20	0.491	0.353	0.489	0.356	0.764	0.932	0.927	0.918	0.956	0.943
-15	0.543	0.394	0.537	0.385	0.796	0.948	0.947	0.939	0.967	0.95
-10	0.585	0.419	0.569	0.407	0.819	0.959	1	0.939	0.976	0.931
-5	0.608	0.44	0.605	0.441	0.847	1	0.948	1	0.978	0.936
0	0.633	0.456	0.61	0.475	0.843	0.959	0.955	0.994	0.992	1
5	0.653	0.462	0.607	0.507	0.861	0.977	0.938	0.964	0.998	0.985
10	0.66	0.486	0.628	0.512	0.857	0.987	0.947	0.973	1	0.992
15	0.689		0.644	0.533	0.667	0.995	0.938	0.972	1	0.993
20	0.696	0.492	0.645	0.537	0.79	0.989	0.935	0.965	0.997	0.98
25	0.705	0.495	0.658	0.553	0.83	0.988	0.929	0.961	0.995	0.986
30	0.71	0.498	0.662	0.568	0.82	0.986	0.925	0.955	0.996	0.988
35	0.713	0.498	0.666	0.565	0.834	0.982	0.92	0.954	0.997	0.986
40	0.72	0.496	0.664	0.576	0.841	0.98	0.909	0.948	0.994	0.984
45	0.721	0.494	0.664	0.58	0.853	0.974	0.9	0.941	0.989	0.983
50	0.723	0.489	0.661	0.582	0.844	0.967	0.889	0.939	0.984	0.981
55	0.722	0.483	0.659	0.583	0.849	0.96	0.878	0.937	0.977	0.978
60	0.721	0.478	0.655	0.584	0.84	0.953	0.864	0.921	0.973	0.978

## Sheet: Figure 3B
Voltage	WT						IQM						CW
-80	-0.0059	-0.00468	0.00842	-0.00454	0.0111	-0.00331	0.00807	0.00385	-0.00601	0.00967	-0.0039	-0.00581	0.0124	-0.00989	-0.0119	0.0155	0.0101	0.0117	-0.00159	-0.00192	-0.000643	-0.00142
-75	-0.00661	-0.00495	0.0077	-0.00465	0.0104	0.0044	0.0085	0.00391	-0.0052	-0.0131	0.00457	-0.00535	0.0154	0.011	0.00857	0.0132	-0.0109	0.0138	-0.00171	-0.00231	-0.000862	4.99e-05
-70	-0.0057	-0.00633	-0.0088	-0.00631	0.013	0.00406	-0.00988	0.00454	0.00576	-0.0126	0.00491	-0.00525	0.0158	0.0111	-0.0117	0.0156	-0.0105	-0.012	-0.00161	-0.00175	-0.00114	-0.00039
-65	0.00669	-0.00747	-0.00915	-0.00601	0.0132	-0.0054	0.0104	0.00551	0.00781	-0.015	0.00581	0.0053	0.0162	0.0141	0.0141	-0.0161	0.0149	-0.0153	0.000719	0.00158	0.00129	0.00151
-60	0.00758	-0.00778	-0.0128	0.00595	-0.0131	0.00423	0.0105	0.00591	0.00695	0.0121	-0.00451	-0.00764	0.0209	0.0143	0.0164	0.0188	0.0134	0.0209	0.0123	0.0156	0.00656	0.0105
-55	-0.00819	-0.00916	0.0111	0.00623	-0.0147	-0.00595	-0.0143	0.00888	-0.00878	0.0154	-0.00481	0.00666	0.0255	0.0172	-0.0134	-0.0258	0.0163	0.0225	0.0494	0.0483	0.0265	0.0292
-50	-0.00802	0.00839	0.0119	0.00869	0.0148	0.00538	-0.0146	0.0125	0.0101	0.0173	0.00505	0.0089	0.0334	0.0239	0.0288	0.0236	0.0188	0.0295	0.15	0.122	0.0866	0.0809
-45	-0.00929	0.015	0.0194	0.0115	-0.0147	0.0072	-0.0116	0.0284	0.0173	-0.017	-0.00733	0.0105	0.0431	0.0388	0.043	0.0225	-0.0154	0.0453	0.28	0.244	0.207	0.166
-40	0.0128	0.047	0.035	0.0318	0.0213	0.00928	0.0581	0.0761	0.0393	0.0425	-0.00606	0.0209	0.0645	0.0573	0.0679	-0.0239	0.0355	0.0834	0.409	0.4	0.359	0.289
-35	0.0284	0.272	0.141	0.131	0.0449	0.021	0.178	0.198	0.11	0.132	0.0138	0.0619	0.107	0.106	0.115	0.0395	0.055	0.19	0.544	0.559	0.521	0.425
-30	0.105	0.387	0.289	0.241	0.184	0.0618	0.37	0.359	0.263	0.273	0.0305	0.222	0.202	0.187	0.186	0.0929	0.109	0.355	0.673	0.696	0.669	0.569
-25	0.234	0.501	0.428	0.343	0.312	0.153	0.548	0.494	0.427	0.411	0.1	0.376	0.339	0.3	0.288	0.291	0.224	0.475	0.737	0.822	0.76	0.693
-20	0.377	0.613	0.557	0.446	0.438	0.275	0.688	0.605	0.563	0.536	0.252	0.522	0.45	0.424	0.408	0.528	0.362	0.584	0.866	0.877	0.866	0.817
-15	0.514	0.692	0.667	0.552	0.555	0.41	0.804	0.685	0.659	0.634	0.409	0.653	0.553	0.566	0.543	0.71	0.488	0.679	0.921	0.934	0.915	0.9
-10	0.632	0.792	0.763	0.642	0.651	0.538	0.916	0.732	0.738	0.72	0.558	0.747	0.669	0.701	0.708	0.862	0.648	0.785	0.958	0.968	0.949	0.941
-5	0.744	0.856	0.851	0.733	0.726	0.653		0.787	0.817	0.828	0.686	0.834	0.773	0.914		1	0.785	0.91	0.981	0.987	0.974	0.976
0	0.884	0.883	0.96	0.831	0.828	0.744	1				0.779	0.932	0.958		0.942		1		0.994	1	0.985	0.994
5		0.968		1	0.898	0.837	0.975	0.967	0.984	1	0.881			0.928	0.933			1	0.998	1	0.994	1
10	0.961		0.991	0.92			0.992	0.959	0.967	0.947		1	1	0.944	0.962	0.985	0.995	0.951	1	0.999	0.999	0.999
15	0.967	1	0.988	0.922	1	0.945	0.993	0.964	0.979	0.94	0.948	0.977	0.934	0.949	0.981	0.968	0.982	0.923	0.995	0.988	1	0.992
20	0.99	0.991	1	0.948	0.929	0.965	0.988	0.966	0.985	0.942	0.957	0.976	0.917	0.964	0.988	0.998	0.959	0.94	0.987	0.977	0.996	0.979
25	1	0.975	0.989	0.956	0.934	0.987	0.991	0.976	0.991	0.943	0.971	0.967	0.909	0.982	0.999	0.983	0.972	0.942	0.975	0.959	0.991	0.96
30	0.997	0.965	0.983	0.956	0.919	0.99	0.988	0.986	1	0.938	0.99	0.958	0.91	0.992	1	0.994	0.967	0.951	0.958	0.938	0.981	0.938
35	0.988	0.952	0.975	0.958	0.914	0.997	0.986	0.99	0.997	0.935	0.993	0.95	0.903	0.999	0.987	0.992	0.956	0.95	0.939	0.913	0.97	0.911
40	0.98	0.944	0.965	0.947	0.914	1	0.976	0.992	0.993	0.934	1	0.931	0.903	1	0.981	0.966	0.953	0.947	0.916	0.885	0.957	0.882
																			0.891	0.856	0.94	0.847
																			0.865	0.823	0.92	0.812

## Sheet: Figure 3C
Voltage (mV)	WT (ms)							IQM (ms)							CW (ms)							CW_IQM (ms)
-60	1.66269	1.80054	1.26965	1.58921	0.824872	0.773819									12.9928	8.36954	7.34569	9.70362	10.3395	6.70504	9.26822
-65	1.27927	1.41814	0.99871	1.33627	0.691926	0.621043									11.6069	7.57707	7.33295	9.42161	9.8934	5.86001	8.82927
-70	1.01476	1.15276	0.804604	1.14436	0.600518	0.510823									9.97162	6.39384	6.6817	8.47557	8.9858	4.6637	7.78651
-75	0.821939	0.976939	0.66627	1.01136	0.532507	0.424906									8.3694	5.20476	5.53688	7.02528	7.76643	3.5381	6.51439
-80	0.680616	0.853424	0.568712	0.905418	0.482097	0.362893									7.0112	4.19871	4.3941	5.59403	6.51912	2.65813	5.25334
-85	0.585087	0.765589	0.504621	0.848463	0.43914	0.314061									5.89788	3.414	3.44082	4.40644	5.43945	2.00547	4.32538
-90	0.51803	0.702894	0.466447	0.791824	0.405678	0.276779									5.00275	2.83683	2.70446	3.52937	4.52164	1.5295	3.61118
-95	0.466767	0.660848	0.448557	0.768531	0.382318	0.252559									4.26084	2.41896	2.1748	2.82059	3.78967	1.15965	3.05983
-100	0.45567	0.637457	0.444091	0.746742	0.373072	0.234037									3.64973	2.11386	1.75778	2.39727	3.17114	0.933779	2.60801
-105	0.450847	0.61545	0.444561	0.744562	0.352651	0.21862									3.13875	1.88912	1.48443	1.99284	2.68252	0.771309	2.22808
-110	0.431329	0.600317	0.446036	0.711641	0.3462	0.210654									2.68909	1.71123	1.27185	1.86197	2.28725	0.643243	1.94806
-115	0.409153	0.577702	0.455721	0.730854	0.33179	0.201909									2.29276	1.56064	1.11117	1.66392	1.95906	0.597381	1.64382
-120	0.392352	0.577242	0.451423	0.720868	0.326776	0.20204									1.95015	1.42794	0.966314	1.52994	1.67216	0.598612	1.43242
-125	0.374516	0.562747	0.442136	0.69271	0.316543	0.201273									1.64998	1.30541	0.883241	1.41798	1.4288	0.609849	1.24577
-130	0.360329	0.547186	0.436679	0.68933	0.319255	0.20187									1.29537	1.19387	0.807114	1.35441	1.21899	0.60957	1.09399
-135	0.347005	0.546201	0.423016	0.690165	0.311452	0.202825									1.05463	1.09777	0.767073	1.38977	1.03002	0.706431	0.954453
-140																						0.275145	0.538968	0.650518	0.222078	0.279844
-135								0.660553	0.75408	0.416371	0.357967	0.481484	0.423864									0.300307	0.626675	0.734292	0.258822	0.329714
-130								0.672362	0.730691	0.427729	0.352234	0.484153	0.405291									0.347536	0.726519	0.869976	0.312134	0.376712
-125								0.68105	0.681117	0.426464	0.355705	0.485464	0.381686									0.399775	0.879762	1.03143	0.395279	0.439201
-120								0.689044	0.630373	0.438927	0.362969	0.480037	0.363883									0.478695	1.08577	1.2846	0.508635	0.531575
-115								0.688421	0.594657	0.454281	0.382304	0.489511	0.347706									0.58788	1.38255	1.59603	0.68016	0.683052
-110								0.690616	0.584338	0.468768	0.406015	0.504847	0.334315									0.745608	1.81263	2.10086	0.924773	0.869134
-105								0.689098	0.594897	0.494588	0.437293	0.521465	0.330478									0.993549	2.44732	2.83698	1.31621	1.15727
-100								0.686415	0.621772	0.522671	0.474493	0.544137	0.330772									1.33298	3.37718	3.93334	1.91856	1.59758
-95								0.690393	0.663529	0.556992	0.521737	0.574786	0.337577									1.83937	4.79247	5.63236	2.85165	2.23324
-90								0.695011	0.732282	0.604194	0.576943	0.61258	0.353734									2.5975	6.93382	8.18445	4.35349	3.21272
-85								0.707879	0.812649	0.659303	0.64739	0.65695	0.374298									3.83205	10.2496	12.1917	6.75102	4.83147
-80								0.730718	0.911274	0.725788	0.727289	0.707883	0.402376									5.80971	15.9788	18.1818	10.5999	7.38768
-75								0.767055	1.02153	0.804348	0.817036	0.773292	0.440196									8.98361	23.116	25.8647	16.9985	11.5944
-70								0.817674	1.16508	0.899724	0.928543	0.845139	0.487398									14.1252	32.2366	34.1827	26.8179	18.6587
-65								0.892266	1.34954	1.01707	1.06476	0.935982	0.545053
-60								1.00231	1.50883	1.1507	1.22671	1.00634	0.658737

## Sheet: Figure 4B
Voltage (mV)	before ATX					after ATX
-100	-0.00125	-0.000975	-0.000593	-0.000815		-0.000733	-0.00164	-0.000812	-0.000908
-95	-0.000796	-0.00123	-0.000371	3.4e-06		-0.000883	-0.00232	-0.00107	-0.00196
-90	-0.00167	-0.00171	-0.000457	-0.000688		-0.00127	-0.00312	-0.00137	-0.00117
-85	-0.00146	-0.00194	-0.000778	-0.000851		-0.00187	-0.00349	-0.00111	-0.00321
-80	-0.00146	-0.00177	-0.000562	-0.0013		-0.00139	-0.00324	-0.00133	-0.00213
-75	-0.00158	-0.00213	-0.000753	4.59e-05		-0.00127	-0.00332	-0.00127	-0.00169
-70	-0.00149	-0.00162	-0.000995	-0.000359		-0.000491	-0.00246	-0.000915	-0.0016
-65	0.000662	0.00147	0.00112	0.00139		0.00181	0.00178	0.00132	0.00259
-60	0.0113	0.0144	0.00574	0.00963		0.0103	0.0196	0.00933	0.0136
-55	0.0455	0.0447	0.0232	0.0269		0.039	0.0656	0.0406	0.0464
-50	0.138	0.112	0.0757	0.0745		0.11	0.168	0.131	0.119
-45	0.258	0.226	0.181	0.153		0.222	0.323	0.275	0.238
-40	0.377	0.37	0.314	0.266		0.345	0.486	0.445	0.381
-35	0.501	0.517	0.455	0.391		0.468	0.634	0.608	0.53
-30	0.62	0.643	0.585	0.524		0.594	0.741	0.739	0.667
-25	0.679	0.76	0.664	0.638		0.715	0.846	0.822	0.755
-20	0.798	0.811	0.757	0.753		0.828	0.907	0.914	0.864
-15	0.848	0.864	0.8	0.829		0.894	0.947	0.946	0.932
-10	0.883	0.895	0.83	0.866		0.946	0.973	0.974	0.969
-5	0.904	0.912	0.851	0.899		0.968	0.988	0.974	0.984
0	0.916	0.925	0.861	0.916		0.991	0.997	0.987	1
5	0.919	0.925	0.869	0.921		0.998	1	0.994	1
10	0.921	0.924	0.873	0.92		1	0.998	0.997	0.997
15	0.917	0.914	0.874	0.914		0.999	0.992	1	0.989
20	0.91	0.903	0.87	0.901		0.993	0.982	0.999	0.971
25	0.898	0.887	0.866	0.884		0.986	0.968	0.996	0.953
30	0.883	0.867	0.858	0.864		0.972	0.95	0.991	0.931
35	0.865	0.844	0.848	0.839		0.955	0.93	0.983	0.904
40	0.844	0.819	0.836	0.812		0.934	0.907	0.975	0.876
45	0.821	0.792	0.821	0.78		0.91	0.88	0.963	0.843
50	0.797	0.761	0.804	0.748		0.884	0.852	0.95	0.809
	0.771	0.73	0.785	0.712		0.856	0.822	0.934	0.774
	0.744	0.696	0.763	0.676		0.827	0.79	0.917	0.737

## Sheet: Figure 4F
Time (ms)	CW (ms)						IQM (ms)
0.6	1.72	2.13	1.9	1.54	2.08		0.274875	0.204055	0.335582	0.226066	0.218028
1.6	2.12	2.76	2.35	1.89	2.79		0.762715	0.312328	0.568681	0.298455	0.325156
2.599	2.23	2.98	2.51	1.97	3.03		0.896248	0.339235	0.636332	0.340515	0.30933
3.599	2.33	3.16	2.42	2.16	3.24		0.89107	0.345358	0.676463	0.327904	0.343152
4.599	2.41	3.22	2.56	2.26	3.32		0.84734	0.346711	0.685892	0.338836	0.336895
5.599	2.54	3.48	2.64	2.31	3.41		0.847784	0.363781	0.682535	0.363007	0.326285
6.599	2.55	3.24	2.62	2.41	3.29		0.852459	0.370404	0.682233	0.353283	0.332517
7.599	2.55	3.55	2.73	2.38	3.5		0.837795	0.349307	0.674021	0.367231	0.35758
8.6	2.54	3.65	2.7	2.47	3.48		0.825314	0.365097	0.662585	0.357311	0.342661
9.6	2.66	3.67	3.3	2.45	3.52		0.831835	0.357645	0.660013	0.35532	0.362795
10.6	2.66	3.63	3.13	2.34	3.51		0.837162	0.338893	0.65357	0.373026	0.356866
11.6	2.65	3.7	3.16	2.32	3.53		0.795879	0.347796	0.637645	0.371044	0.345459
12.6	2.67	3.76	3.25	2.42	3.64		0.808973	0.348486	0.630171	0.372098	0.371372
13.6	2.63	3.73	3.43	2.45	3.62		0.805554	0.354925	0.631122	0.379583	0.371965
14.6	2.71	3.68	3.42	2.48	3.51		0.777204	0.360586	0.623105	0.376663	0.355348
15.6	2.67	3.65	3.44	2.46	3.56		0.795132	0.357534	0.625999	0.353666	0.373967
16.6	2.69	3.63	3.4	2.39	3.52		0.781908	0.347849	0.61594	0.375768	0.349047
17.6	2.77	3.6	3.26	2.4	3.6		0.767598	0.363562	0.602187	0.376317	0.35249
18.6	2.7	3.65	3.22	2.49	3.53		0.774319	0.35569	0.614657	0.369949	0.354696
19.6	2.56	3.64	3.49	2.53	3.65		0.762488	0.361709		0.380801	0.370607
20.6	2.64	3.68	3.47	2.44	3.59		0.780326	0.35267	0.583498	0.378789	0.368947

## Sheet: Figure 5B
Voltage	WT								CW								IQM
-130	0.00463	-0.00972	0.0159	-0.00565	-0.0036	0.00762			0.00139	0.00325	0.00161	0.0108	-0.000536	-0.00427			0.0186		0.014	0.0127	0.015	0.0112
-125	0.0273	0.0103	0.0436	0.0122	0.0149	0.0319			0.0201	0.0292	0.0233	0.028	0.0206	0.0198			0.0378		0.0277	0.0332	0.033	0.0113
-120	0.0449	0.0299	0.0814	0.0309	0.0374	0.0557			0.0419	0.0549	0.0466	0.0608	0.0441	0.0442			0.0465		0.0532	0.0499	0.0576	0.0479
-115	0.0775	0.0527	0.118	0.0543	0.0632	0.0879			0.0623	0.081	0.0697	0.102	0.0667	0.0662			0.0681		0.0858	0.0672	0.0746	0.0655
-110	0.113	0.0707	0.167	0.0828	0.09	0.121			0.0838	0.108	0.0925	0.121	0.0878	0.0887			0.09		0.138	0.0916	0.0999	0.0846
-105	0.157	0.097	0.225	0.114	0.125	0.159			0.105	0.132	0.115	0.16	0.112	0.111			0.109		0.157	0.102	0.123	0.092
-100	0.2	0.125	0.286	0.152	0.167	0.207			0.128	0.157	0.137	0.184	0.132	0.134			0.131		0.195	0.119	0.145	0.111
-95	0.258	0.165	0.356	0.195	0.213	0.259			0.148	0.183	0.158	0.213	0.154	0.158			0.139		0.215	0.144	0.167	0.135
-90	0.316	0.205	0.424	0.247	0.269	0.319			0.171	0.207	0.182	0.232	0.175	0.181			0.161		0.24	0.16	0.184	0.152
-85	0.386	0.25	0.498	0.305	0.331	0.386			0.196	0.235	0.207	0.263	0.201	0.209			0.168		0.253	0.174	0.204	0.161
-80	0.449	0.309	0.565	0.366	0.397	0.454			0.226	0.267	0.234	0.284	0.228	0.237			0.195		0.289	0.195	0.225	0.196
-75	0.512	0.368	0.619	0.431	0.466	0.519			0.256	0.301	0.266	0.326	0.255	0.27			0.21		0.31	0.221	0.25	0.22
-70	0.579	0.437	0.675	0.496	0.527	0.58			0.291	0.339	0.299	0.356	0.288	0.308			0.237		0.334	0.253	0.278	0.24
-65	0.637	0.511	0.72	0.558	0.588	0.637			0.33	0.383	0.337	0.388	0.327	0.349			0.272		0.378	0.299	0.318	0.295
-60	0.685	0.572	0.76	0.616	0.645	0.688			0.374	0.436	0.382	0.435	0.368	0.396			0.321		0.426	0.338	0.369	0.336
-55	0.734	0.631	0.794	0.67	0.692	0.734			0.423	0.497	0.433	0.476	0.418	0.449			0.387		0.486	0.398	0.427	0.402
-50	0.781	0.689	0.826	0.715	0.74	0.776			0.481	0.564	0.493	0.532	0.475	0.511			0.445		0.55	0.48	0.5	0.483
-45	0.812	0.741	0.857	0.759	0.78	0.813			0.543	0.638	0.561	0.6	0.538	0.578			0.529		0.655	0.56	0.573	0.566
-40	0.85	0.792	0.882	0.801	0.818	0.844			0.613	0.712	0.634	0.659	0.608	0.651			0.612		0.748	0.645	0.648	0.658
-35	0.873	0.836	0.897	0.841	0.85	0.875			0.684	0.785	0.706	0.737	0.678	0.723			0.692		0.828	0.734	0.715	0.737
-30	0.907	0.872	0.919	0.872	0.878	0.896			0.747	0.843	0.773	0.798	0.746	0.787			0.758		0.88	0.796	0.776	0.792
-25	0.922	0.899	0.933	0.899	0.901	0.916			0.806	0.889	0.83	0.848	0.808	0.839			0.811		0.916	0.851	0.828	0.85
-20	0.935	0.921	0.947	0.918	0.918	0.929			0.855	0.922	0.877	0.903	0.858	0.883			0.867		0.945	0.89	0.869	0.891
-15	0.942	0.937	0.952	0.936	0.935	0.943			0.893	0.943	0.913	0.924	0.898	0.915			0.894		0.962	0.919	0.898	0.912
-10	0.96	0.954	0.962	0.947	0.948	0.952			0.921	0.959	0.938	0.947	0.927	0.94			0.925		0.971	0.938	0.924	0.931
-5	0.968	0.957	0.974	0.959	0.96	0.963			0.943	0.97	0.956	0.966	0.949	0.957			0.941		0.974	0.948	0.936	0.955
0	0.978	0.972	0.977	0.972	0.967	0.972			0.961	0.98	0.97	0.972	0.966	0.97			0.947		0.973	0.97	0.951	0.973
5	0.981	0.98	0.985	0.978	0.978	0.982			0.973	0.986	0.979	0.981	0.979	0.981			0.975		0.983	0.972	0.973	0.98
10	0.99	0.989	0.991	0.985	0.987	0.989			0.984	0.993	0.988	0.989	0.988	0.989			0.987		0.979	0.983	0.976	0.984
15	0.998	0.99	0.998	0.994	0.992	0.994			0.991	0.997	0.994	0.993	0.994	0.997			0.999		1	0.997	0.995	1
20	1	1	1	1	1	1			1	1	1	1	1	1			1		0.996	1	1	0.993

## Sheet: Figure 5C
Voltage	WT Fast								WT Slow								CW Fast								CW Slow								IQM Fast								IQM Slow
-80	0.657684	0.489321	0.641116	0.705523	0.748463	0.785326	0.670565		5.84236	4.65244	6.80392	6.05804	6.67116	6.94659	6.54764		0.669927	0.635645	0.661203	0.693918	0.706068	0.835902			3.80407	3.90555	4.1215	4.48572	4.46822	4.612			0.47232	0.220627	0.550902	0.577051	0.447629	0.615696	0.177165	0.311428	4.15822	2.3025	3.53945	2.5087	2.31776	3.06157	2.02783	2.50463
-75	0.669748	0.621067	0.633349	0.736211	0.81243	0.765695	0.70241		6.51887	6.46837	6.90779	5.94444	7.30311	6.89843	6.63268		0.66027	0.608887	0.743893	0.718285	0.715683	0.868134			3.83962	3.73895	4.52079	4.72232	4.48608	4.72731			1.3553	0.376679	0.581174	0.607962	0.316298	0.350111	0.343866	0.429318	9.13478	3.3525	3.61874	4.20335	2.41073	2.28448	2.78121	3.47505
-70	0.564071	0.566224	0.644677	0.680156	0.779026	0.755067	0.699443		5.36682	5.25328	6.8143	5.3518	7.02058	6.73556	6.57374		0.680087	0.603199	0.744115	0.723981	0.707469	0.887185			3.73615	3.97467	4.58014	4.65164	4.49581	4.99646			0.622749	0.285038	0.412591	0.51343	0.569053	0.627933	0.339408	0.372081	4.13109	3.17511	3.64589	2.75051	2.65544	3.342	3.39671	2.61268
-65	0.596543	0.676999	0.635872	0.689259	0.727431	0.787127	0.676548		5.33589	6.40027	6.43406	4.84126	6.44764	6.56246	5.80773		0.67524	0.61225	0.719183	0.702439	0.708486	0.9432			3.93085	3.91679	4.56589	4.65632	4.433	5.39232			0.822728	0.339093	0.325439	0.579462	0.569892	0.474422	0.273471	0.364625	5.41942	3.6809	3.54711	2.98969	3.66912	3.10291	3.30729	3.21442
-60	0.636497	0.623151	0.660228	0.681072	0.762589	0.766919	0.681378		5.10848	6.24901	6.01319	4.29012	6.02172	5.85704	5.27737		0.712345	0.609083	0.710317	0.730755	0.706607	0.902311			3.99639	3.94439	4.5403	4.6937	4.36308	4.87866			0.569945	0.188874	0.327052	0.506314	0.323245	0.425795	0.291616	0.473889	4.43864	2.0084	2.7964	3.21904	2.92306	3.214	3.21776	3.39242
-55	0.697468	0.608466	0.639173	0.674653	0.696394	0.765236	0.686792		4.75212	6.09331	5.40033	3.85821	5.26098	5.1671	4.7036		0.706557	0.624282	0.681684	0.721698	0.752961	0.894994			3.7907	4.0023	4.24137	4.66928	4.51277	4.80228			1.07843	0.204309	0.482699	0.578258	0.221547	0.61121	0.312251	0.396136	6.11741	3.07945	4.03465	3.85338	2.43452	4.20812	2.98265	3.8729
-50	0.702364	0.581616	0.645879	0.690293	0.720714	0.774388	0.670932		4.40422	5.30484	4.74957	3.4757	4.90305	4.61826	4.16704		0.70654	0.615001	0.706162	0.73629	0.741379	0.93506			3.94368	3.93258	4.36367	4.66818	4.4703	5.07119			0.941793	0.286929	0.410451	0.577362	0.319334	0.531175	0.263598	0.394977	5.78705	3.45246	3.54679	3.91132	3.10285	3.64623	3.04713	3.68215
-45	0.626444	0.565784	0.640311	0.697351	0.693294	0.795636	0.706491		3.83139	4.69072	4.26513	3.18583	4.38584	4.20377	3.8016		0.734844	0.623302	0.698491	0.74624	0.766771	0.971053			4.03154	4.00525	4.36056	4.71468	4.56195	5.28348			0.505185	0.281592	0.3429	0.471617	0.346427	0.387005	0.275678	0.373342	4.21344	3.90095	3.88603	3.66762	3.06043	3.22722	3.07593	3.62255
-40	0.736244	0.544142	0.659634	0.732173	0.747915	0.826732	0.756979		3.68743	4.26771	3.86079	2.96859	4.05586	3.83325	3.59073		0.70672	0.607173	0.699749	0.76434	0.777574	0.938246			3.73787	4.0926	4.32256	4.77824	4.5929	4.97436			0.683586	0.321308	0.399915	0.545683	0.3848	0.391372	0.245292	0.397026	4.84168	4.72666	3.90662	4.14572	3.87296	3.52325	3.3073	3.82817
-35	0.704193	0.453519	0.673555	0.776312	0.733895	0.867727	0.768023		3.16022	3.42079	3.45749	2.77528	3.68613	3.62199	3.29651		0.786393	0.623631	0.735632	0.779789	0.789477	0.995847			4.17086	4.12511	4.5621	4.92246	4.76511	5.27274			0.958893	0.30211	0.410535	0.527358	0.448053	0.42079	0.2716	0.368576	6.02676	4.24901	4.08047	4.01607	4.14699	3.67767	3.51214	4.0391
-30	0.781094	0.526609	0.688373	0.773984	0.783275	0.947659	0.848494		3.16232	3.28354	3.19553	2.56747	3.51826	3.49866	3.17174		0.770579	0.625603	0.743991	0.796076	0.792966	0.989353			3.96536	4.26757	4.66089	5.07597	4.77051	5.47594			0.666282	0.383842	0.330085	0.563938	0.35271	0.423287	0.270415	0.340063	4.30534	4.31015	4.18957	4.20479	3.37162	3.69854	3.80221	3.64466
-25	0.7542	0.551535	0.74312	0.816172	0.862695	0.971295	0.907135		2.69728	2.89248	3.03933	2.41956	3.40995	3.30581	3.01733		0.823509	0.632761	0.732741	0.78838	0.791543	1.01467			4.25377	4.41791	4.57641	5.06784	4.79742	5.70714			0.655882	0.289579	0.337285	0.647029	0.338873	0.398834	0.276263	0.372865	4.11909	4.02441	3.90528	3.91181	3.69977	3.46524	3.80143	3.80635
-20	0.904253	0.415717	0.796786	0.903695	0.876633	1.0888	1.00185		3.12755	2.38781	2.90788	2.39034	3.14843	3.40206	3.00466		0.832953	0.639154	0.736879	0.798387	0.80664	1.03465			4.17136	4.48105	4.44352	5.0915	4.88165	5.82698			0.911628	0.284178	0.432681	0.544479	0.289423	0.342442	0.248879	0.367344	4.28346	3.65882	3.96453	3.37041	3.4002	3.21537	3.42228	3.60295
-15	0.857383	0.522177	0.853528	0.885466	0.985907	1.10641	1.08599		2.68183	2.16563	2.81412	2.20161	3.10322	3.25752	3.14142		0.850096	0.614615	0.738075	0.798856	0.82385	1.04806			4.14344	4.27799	4.34155	5.01613	4.97278	5.93573			0.845894	0.338477	0.364009	0.652322	0.291929	0.337028	0.275887	0.377649	4.69715	3.42571	3.32702	3.17831	3.14947	2.88767	3.12593	3.46204
-10	0.934702	0.508488	0.907582	0.921338	1.04823	1.17769	1.11317		3.51129	1.87925	2.86097	2.21774	2.99857	3.48883	3.43159		0.863927	0.617274	0.723184	0.80427	0.823524	1.04442			3.96876	4.20798	4.12859	4.98373	4.83242	5.76863			1.11308	0.291528	0.35166	0.67323	0.279972	0.279675	0.318038	0.368779	5.42978	3.12418	3.2207	2.7726	2.90509	2.59145	3.18178	3.03552
-5	0.908966	0.440091	0.96947	0.906508	1.058	1.18944	1.13153		3.7098	1.61939	3.21257	2.15083	2.81213	3.64385	4.43392		0.782661	0.609491	0.735098	0.805125	0.822138	1.03158			3.49488	4.16895	3.97162	4.85156	4.64172	5.49577			0.811402	0.334452	0.423985	0.678081	0.28528	0.392117	0.297798	0.427385	4.04639	2.94133	2.88033	2.49502	2.62695	2.63646	2.56009	2.92233
0	0.894824	0.76882	0.96629	0.917117	1.10535	1.20414	1.09096		4.86831	1.7448	3.57689	2.24576	2.81568	4.71761	5.09746		0.776208	0.606384	0.737478	0.816734	0.801046	1.03059			3.4144	4.02062	3.78026	4.66733	4.42998	5.3072			0.931957	0.37366	0.46747	0.760058	0.351671	0.308852	0.274989	0.412169	5.12757	2.74941	2.63331	2.23141	2.46528	2.13665	2.44123	2.64829
5	0.851177	0.944425	0.965238	0.915384	1.08446	1.16671	1.04601		5.54285	2.92819	5.14079	2.45279	2.81099	5.62181	6.40123		0.784621	0.605038	0.72353	0.804759	0.799035	1.02895			3.37624	3.85592	3.58298	4.4046	4.25496	5.23354			0.848668	0.327827	0.512076	0.771148	0.370748	0.349755	0.317929	0.485354	4.98055	2.46744	2.49031	2.33287	2.36375	2.17684	2.26986	2.79528
10	0.793261	0.919327	0.927202	0.872775	1.07549	1.1162	0.981367		4.45209	3.68661	6.56597	2.41462	2.88251	6.22864	6.73401		0.792991	0.615341	0.714243	0.802896	0.782222	1.03238			3.21299	3.77741	3.33951	4.23004	4.03375	5.07301			0.787035	0.322765	0.609052	0.847404	0.399416	0.233561	0.30832	0.507034	4.48012	2.26981	2.37733	2.27474	2.18036	1.68628	2.17956	2.76693

[truncated: 9 more sheets: Figure 5E, Figure 6D, Figure 6E, Figure 6F, Figure 7B, Figure 7C, Figure 7D, Figure 7E, Supplementary Figure]
